# Supplementary material for: Barriers and Enablers to Food Waste Recycling: A Mixed Methods Study amongst UK Citizens
Source: Int J Environ Res Public Health. 2022 Feb 26;19(5):2729. doi: 10.3390/ijerph19052729 (PMC8910430; doi:10.3390/ijerph19052729)
Supplement: Supplementary file 1 [file ijerph-19-02729-s001.zip]

Archive with 2 entries (2 files):
- S1. Survey items.pdf
- S2. Supplementary analyses.pdf
